# Supplementary material for: Cardiovascular Toxicities Secondary to Biotherapy and Molecular Targeted Therapies in Neuroendocrine Neoplasms: A Systematic Review and Meta-Analysis of Randomized Placebo-Controlled Trials
Source: Cancers (Basel). 2021 Apr 30;13(9):2159. doi: 10.3390/cancers13092159 (PMC8124890; doi:10.3390/cancers13092159)
Supplement: Supplementary file 1 [file cancers-13-02159-s001.zip]

Archive with 1 entries (1 files):
- cancers-1172970-SI.pdf
